# Supplementary material for: Anti-Inflammatory Effects of Olive Leaf Extract and Its Bioactive Compounds Oleacin and Oleuropein-Aglycone on Senescent Endothelial and Small Airway Epithelial Cells
Source: Antioxidants (Basel). 2023 Jul 28;12(8):1509. doi: 10.3390/antiox12081509 (PMC10451521; doi:10.3390/antiox12081509)
Supplement: Supplementary file 1 [file antioxidants-12-01509-s001.zip]

Archive with 1 entries (1 files):
- antioxidants-2489049-supplementary.pdf
